# Supplementary material for: Does Adjustment of Antiseizure Medication Regimen after Failed Epilepsy Surgery Improve Outcomes?
Source: Medicina (Kaunas). 2023 Apr 18;59(4):785. doi: 10.3390/medicina59040785 (PMC10146799; doi:10.3390/medicina59040785)
Supplement: Supplementary file 1 [file medicina-59-00785-s001.zip]

Archive with 1 entries (1 files):
- medicina-2231378-supplementary.xlsx
