# Supplementary material for: Does Adjustment of Antiseizure Medication Regimen after Failed Epilepsy Surgery Improve Outcomes?
Source: Medicina (Kaunas). 2023 Apr 18;59(4):785. doi: 10.3390/medicina59040785 (PMC10146799; doi:10.3390/medicina59040785)
Supplement: Supplementary file 1 [file medicina-59-00785-s001.zip › medicina-2231378-supplementary.xlsx]

## Sheet: Ancillary material
Spplementary Table S1. Online appendix for additional data
Number	seizure frequency before surgery	seizure frequency（1year）	dose increasing	alternative therapy	Combination therapy	AED adjustment	secondary surgery	Engel class	Temporal epileptogenic focus	Residual lesion	Pathological findings	AED before surgery	AED at follow-up	gender（1=male)	age at onset, months	follow-up time	seizure recurrence time	QOL1	QOL2	early recurrence
1	daily	daily	0	0	0	0	1	3	1	1	ganglioblastoma	Levetiracetam	0	1	14	48	2	76.56	1	1
2	monthly	monthly	1	0	1	1	0	3	0	1	Arachnoid cyst+Encephalomalacia focus	Levetiracetam	Levetiracetam+Oxazepine	0	14	70	7	60.93	1	0
3	daily	daily	1	0	0	1	1	3	1	0	FCD IIa	topiramate+Oxazepine+Sodium valproate	Oxazepine+topiramate+Sodium valproate	1	3	69	8	67.19	1	0
4	daily	weekly	0	0	0	0	0	4	1	1	hamartoma	Oxazepine	Oxazepine+Sodium valproate	0	65	34	7	70.31	1	0
5	monthly	monthly	0	0	0	0	0	3	0	0	ganglioblastoma	Oxazepine	Oxazepine	1	2	30	7	80.25	1	0
6	daily	daily	1	1	1	1	0	3	1	1	astrocytoma	Oxazepine+Sodium valproate	Levetiracetam+Oxazepine+nitrazepam+拉莫三嗪	1	29	49	5	68.75	1	1
7	monthly	monthly	0	0	0	0	0	1	0	1	Cavernous hemangioma	Sodium valproate	0	0	3	50	14	64.5	1	0
8	weekly	weekly	0	0	0	0	1	4	1	1	FCD IIb	Oxazepine+筒肖	Oxazepine	0	2	61	9	65.62	1	0
9	yearly	monthly	0	0	0	0	0	2	0	0	Choroid plexus papilloma	Levetiracetam	Levetiracetam	1	1	88	8	56.25	0	0
10	monthly	monthly	0	0	0	0	0	1	0	0	FCD IIa	Levetiracetam	0	0	21	41	1	70.5	1	1
11	monthly	monthly	0	0	0	0	0	1	1	0	glioma	Oxazepine	Oxazepine	0	1	68	4	57.5	0	1
12	monthly	daily	1	0	0	1	0	1	0	1	DENT	Levetiracetam	0	1	3	45	3	58.5	0	1
13	monthly	yearly	1	0	0	1	0	3	0	0	rhabdomyosarcoma	Oxazepine	Oxazepine	0	21	58	1	59.37	0	1
14	daily	daily	0	0	0	0	0	3	0	0	Encephalomalacia focus	Sodium valproate+Oxazepine+Levetiracetam	Sodium valproate+Oxazepine+Levetiracetam	1	4	43	2	54.5	0	1
15	weekly	yearly	1	0	0	1	0	3	1	1	Encephalomalacia focus	Oxazepine	Oxazepine	1	5	25	5	92.25	1	1
16	monthly	weekly	1	0	1	1	0	4	0	0	Oligodendroglioma	Oxazepine+nitrazepam	Oxazepine+nitrazepam+Sodium valproate	0	2	74	3	85.94	1	1
17	daily	weekly	1	0	0	1	0	1	0	0	Dysembryoplastic Neuroepithelial Tumor	Levetiracetam	0	1	1	32	10	72.25	1	0
18	daily	daily	1	1	1	1	0	4	1	0	Ectopic gray matter	Sodium valproate+Levetiracetam	Sodium valproate+Levetiracetam+Oxazepine	1	40	59	6	70.5	1	1
19	daily	monthly	1	0	1	1	0	1	0	1	FCD IIa	Oxazepine+Sodium valproate+Levetiracetam	Oxazepine+Sodium valproate+Levetiracetam	1	40	44	1	53.14	0	1
20	daily	monthly	1	0	0	1	0	3	0	1	Cavernous Hemangioma	Oxazepine	Oxazepine	1	1	24	6	73.5	1	1
21	yearly	yearly	1	0	0	1	0	3	1	1	Porencephaly	Levetiracetam	0	0	65	77	3	71.85	1	1
22	daily	weekly	0	0	0	0	0	3	0	0	Astrocytoma	Oxazepine	Oxazepine	1	9	59	1	60.85	1	1
23	yearly	yearly	1	0	0	1	0	1	0	0	FCD IIa	Levetiracetam	Levetiracetam	0	80	52	8	70.25	1	0
24	daily	daily	1	1	1	1	0	4	0	1	AVM	nitrazepam+topiramate	Sodium valproate+Levetiracetam+拉莫三嗪	1	32	47	4	65.6	1	1
25	yearly	yearly	0	0	0	0	0	1	0	0	Choroid plexus papilloma	Sodium valproate	0	1	22	51	2	68.5	1	1
26	daily	daily	1	0	1	1	0	2	1	0	FCD IIb	Oxazepine+nitrazepam+Sodium valproate	Oxazepine+nitrazepam+Sodium valproate	1	19	60	1	59.37	0	1
27	daily	daily	0	0	1	1	0	4	0	0	FCD Ic	Oxazepine	Oxazepine+Sodium valproate+topiramate+nitrazepam	0	18	34	1	79.69	1	1
28	weekly	weekly	1	0	1	1	0	3	0	1	FCD Ic	Oxazepine	Oxazepine+Levetiracetam	0	3	65	1	78.13	1	1
29	yearly	daily	1	0	1	1	0	3	0	1	ependymoma	Oxazepine	Oxazepine	1	1	51	5	64.25	1	1
30	daily	monthly	0	0	0	0	0	1	1	0	hamartoma	nitrazepam+Levetiracetam+Oxazepine	nitrazepam+Levetiracetam+Oxazepine	0	5	54	16	62.4	1	0
31	weekly	monthly	0	0	0	0	0	4	1	1	FCD Ib	Sodium valproate	Sodium valproate	0	1	56	1	54.69	0	1
32	yearly	monthly	1	0	1	1	0	2	0	0	FCD IIb	Sodium valproate+Oxazepine	Sodium valproate+Oxazepine	0	1	49	1	52.46	0	1
33	monthly	yearly	0	0	0	0	0	1	0	0	AVM	Oxazepine	0	0	3	46	3	29.55	0	1
34	monthly	weekly	0	1	0	1	0	4	0	1	FCD Ia	Oxazepine	Sodium valproate+Oxazepine	0	4	68	2	51.56	0	1
35	weekly	monthly	1	1	0	1	0	1	0	1	Ectopic gray matter	Sodium valproate+Oxazepine	Oxazepine	1	6	66	3	29.69	0	1
36	daily	daily	1	0	0	1	0	4	0	0	Encephalomalacia focus	Levetiracetam+topiramate+nitrazepam	Levetiracetam+topiramate+nitrazepam	1	110	76	8	56.25	0	0
37	weekly	weekly	1	0	0	1	0	3	0	0	Dysembryoplastic Neuroepithelial Tumor	Sodium valproate	Sodium valproate	0	1	53	1	41.54	0	1
38	daily	daily	1	0	0	1	0	4	1	0	hamartoma	Oxazepine	Oxazepine	0	1	38	5	64.06	1	1
39	daily	daily	1	1	0	1	0	4	1	1	Dysembryoplastic Neuroepithelial Tumor	Oxazepine	Levetiracetam	0	2	64	1	53.14	0	1
40	weekly	weekly	0	0	0	0	0	1	1	0	AVM	Sodium valproate	Sodium valproate	1	19	62	1	92.19	1	1
41	daily	monthly	1	0	1	1	0	1	1	1	Encephalomalacia focus	Sodium valproate+Levetiracetam	Oxazepine	1	8	54	8	86.9	1	0
42	monthly	yearly	1	0	0	1	0	1	0	0	Choroid plexus papilloma	Sodium valproate	Sodium valproate	1	2	60	7	92.19	1	0
43	monthly	yearly	1	1	1	1	0	1	1	0	FCD IIa	Oxazepine	Oxazepine+Levetiracetam+Sodium valproate	1	1	38	7	71.88	1	0
44	monthly	yearly	1	0	1	1	0	1	1	0	FCD IIa	Oxazepine	Oxazepine+Levetiracetam+Sodium valproate	1	1	35	9	71.88	1	0
45	monthly	yearly	0	0	0	0	0	1	0	1	glioma	Levetiracetam	Levetiracetam	0	1	36	5	53.16	0	1
46	daily	yearly	0	0	0	0	0	1	0	0	Cavernous hemangioma	Oxazepine+Levetiracetam	Oxazepine+Levetiracetam	1	1	55	8	89.06	1	0
47	weekly	weekly	0	0	0	0	0	3	0	0	FCD Ib	Oxazepine	Oxazepine	0	2	54	2	29.55	0	1
48	weekly	monthly	0	0	0	0	0	3	0	0	FCD Ia	Levetiracetam	Levetiracetam	1	2	47	4	83.33	1	1
49	daily	weekly	0	0	0	0	0	4	1	1	DENT	Oxazepine	Oxazepine	0	3	42	10	67.19	1	0
50	daily	daily	1	1	0	1	0	4	0	0	FCD Ic	Oxazepine	Levetiracetam	1	3	64	1	29.69	0	1
51	daily	daily	1	1	1	1	0	4	0	1	FCD IIb	Sodium valproate	Levetiracetam	1	4	85	2	51.56	0	1
52	monthly	monthly	1	0	0	1	0	3	0	0	ependymoma	Oxazepine	Oxazepine	1	4	49	4	65.62	1	1
53	monthly	monthly	0	0	0	0	0	4	0	1	medulloblastoma	Oxazepine	Oxazepine	0	5	77	4	51.34	0	1
54	weekly	monthly	1	0	0	1	0	3	0	0	FCD Ia	Levetiracetam	Levetiracetam	1	5	94	3	83.13	1	1
55	weekly	yearly	0	0	0	0	0	1	0	0	Choroid plexus papilloma	Levetiracetam	Levetiracetam	1	6	82	8	90.02	1	0
56	daily	monthly	1	0	0	1	0	3	1	0	astrocytoma	Sodium valproate	Sodium valproate	1	6	74	10	42.25	0	0
57	monthly	monthly	1	0	1	1	0	1	0	0	Ectopic gray matter	Sodium valproate+Levetiracetam	Sodium valproate+Levetiracetam+Oxazepine	0	18	48	1	76.56	1	1
58	monthly	yearly	0	0	0	0	0	1	0	0	Cavernous hemangioma	Oxazepine	Oxazepine	1	19	50	8	90.63	1	0
59	weekly	weekly	1	0	0	1	0	4	0	1	FCD IIb	Sodium valproate+Oxazepine	Sodium valproate+Oxazepine	1	26	53	6	54.69	0	1
60	daily	daily	1	1	0	1	0	4	1	0	Encephalomalacia focus	Levetiracetam+Sodium valproate	Levetiracetam+Oxazepine	1	30	66	5	78.13	1	1
61	monthly	monthly	1	0	0	1	0	1	0	0	DENT	Levetiracetam	Levetiracetam	0	74	58	4	49.45	0	1
62	daily	daily	1	0	0	1	0	4	1	0	Encephalomalacia focus	Sodium valproate+Oxazepine	Sodium valproate+Oxazepine	1	84	43	1	13.89	0	1
63	daily	monthly	1	0	1	1	0	1	0	0	hamartoma	Sodium valproate+Oxazepine	Sodium valproate+Oxazepine+topiramate	0	96	47	8	73.8	1	0
